# Supplementary material for: Somatic mutation dynamics in MDS patients treated with azacitidine indicate clonal selection in patients-responders
Source: Oncotarget. 2017 Dec 6;8(67):111966–78. doi: 10.18632/oncotarget.22957 (PMC5762372; doi:10.18632/oncotarget.22957)
Supplement: Supplementary file 3 [file oncotarget-08-111966-s003.xlsx]

## Sheet: ST5
Patient	OS on AZA (months)	IPSS-R risk group	sample code	% of myeloblasts (BM)	AZA cycle	AML sample 1=Yes	Cytogenetics	BCORL1			RUNX1
								chromosome	VAF	reads	chromosome	VAF	reads
AZA001	35	High	AZA001.1	10	0	0	47,XX,del(5)(q14q34),+8[19]/46,XX[3]	X	0	140	21	0.01	1517
			AZA001.2	1.2	4	0	46,XX[22]		0.012	304		0.003	2232
			AZA001.3	13.8	19	0	47,XX,del(5)(q14q34),+8,del(16)(q21q24.2)[28]		0.064	663		0.448	4966
Patient	OS on AZA (months)	IPSS-R risk group	sample code	% of myeloblasts (BM)	AZA cycle	AML sample 1=Yes	Cytogenetics	BCOR			CEBPA			DNMT3A			DNMT3A			RUNX1			ZRSR2
								chromosome	VAF	reads	chromosome	VAF	reads	chromosome	VAF	reads	chromosome	VAF	reads	chromosome	VAF	reads	chromosome	VAF	reads
AZA002	15.9	Low	AZA002.1	6	0	0	46,XX,del(5)(q22q33.2)[17]/46,XX[5]	X	0.3	943	19	0.011	735	2	0.019	213	2	0.316	494	21	0.391	417	X	0.014	290
			AZA002.2	0.6	4	0	46,XX,del(5)(q22q33.2)[20]/46,XX[2]		0.073	2289		0.088	4737		0.06	6504		0.001	4839		0	29		0.121	373
			AZA002.3	36	12	1	46,XX,del(5)(q22q33.2)[10]/46,XX[12]		0.25	1082		0	862		0.006	343		0.342	343		0.242	433		0.019	416
Patient	OS on AZA (months)	IPSS-R risk group	sample code	% of myeloblasts (BM)	AZA cycle	AML sample 1=Yes	Cytogenetics	CSF3R
								chromosome	VAF	reads
AZA003	15.4333	Intermed	AZA003.1	2.4	0	0	46,XX[22]	1	0.011	576
			AZA003.2	0.8	4	0	46,XX[15]		0.094	676
Patient	OS on AZA (months)	IPSS-R risk group	sample code	% of myeloblasts (BM)	AZA cycle	AML sample 1=Yes	Cytogenetics	BCORL1			TP53
								chromosome	VAF	reads	chromosome	VAF	reads
AZA004	31	Intermed	AZA004.1	6.2	0	0	46,XX[12]	X	0.206	4264	17	0.115	4272
			AZA004.2	4	0	0	no mitosis		0.188	3884		0.126	4960
Patient	OS on AZA (months)	IPSS-R risk group	sample code	% of myeloblasts (BM)	AZA cycle	AML sample 1=Yes	Cytogenetics	CUX1			GATA2
								chromosome	VAF	reads	chromosome	VAF	reads
AZA005	33	High	AZA005.1	10.4	0	0	46,XX,del(5)(q13q33)[7]	7	0.104	1705	3	0.251	327
			AZA005.2	9.1	4	0	46,XX,del(5)(q13q33)[21]/46,XX[1]		0.193	2570		0.403	582
Patient	OS on AZA (months)	IPSS-R risk group	sample code	% of myeloblasts (BM)	AZA cycle	AML sample 1=Yes	Cytogenetics	CDKN2A			CUX1			TP53_1			TP53_2
								chromosome	VAF	reads	chromosome	VAF	reads	chromosome	VAF	reads	chromosome	VAF	reads
AZA006	14.8333	High	AZA006.1	14	0	0	44~46,XY,der(1)ins(1;12)(p31;?)del(1)(p31p36.1),der(3)t(3;10)(p13;q?),del(5)(q?13q?34),der(7)t(3;7)(p13;q21),der(12)ins(12;1)(q24.3;p?p?),der(12)ins(12;1)(q24.3;p?p?)t(10;12)(p11.2;p11.2)[cp9]/46,XY[13]	9	0.911	526	7	0.031	1588	17	0.214	945	17	0.529	1816
			AZA006.2	0.7	4	0	46,XX(22)		0.879	428		0.054	1440		0.166	819		0.015	1252
Patient	OS on AZA (months)	IPSS-R risk group	sample code	% of myeloblasts (BM)	AZA cycle	AML sample 1=Yes	Cytogenetics	EZH2			IDH2			KDM6A
								chromosome	VAF	reads	chromosome	VAF	reads	chromosome	VAF	reads
AZA007	29.5	Very high	AZA007.1	12.8	0	0	45,XY,-7[22]	7	0.652	5178	15	0.474	5688	X	0.018	1186
			AZA007.2	10	4	0	45,XY,-7[22]		0.595	5761		0.443	6130		0.09	1954
Patient	OS on AZA (months)	IPSS-R risk group	sample code	% of myeloblasts (BM)	AZA cycle	AML sample 1=Yes	Cytogenetics	BCOR			CBL
								chromosome	VAF	reads	chromosome	VAF	reads
AZA008	45.6333	High	AZA008.1	21.2	0	1	46,XX,del(5)(q?),del(11)(q?) (8)	X	0.105	6103	11	0.749	16736
			AZA008.2	20.2	12	1	46,XX,del(5)(q14q32),del(11)(q13q24)[18]		0.015	3483		0.713	2109
			AZA008.3	14.8	16	1	46,XX,del(5)(q14q32),del(11)(q13q24)[22]		0.011	3497		0.723	3620
			AZA008.4	28.8	22	1	46,XX,del(5)(q14q32),del(11)(q13q24)[16]		0.013	4550		0.816	2483
			AZA008.5	45.2	34	1	46,XX,del(5)(q14q32),del(11)(q13q24)[22]		0.012	3079		0.948	2586
Patient	OS on AZA (months)	IPSS-R risk group	sample code	% of myeloblasts (BM)	AZA cycle	AML sample 1=Yes	Cytogenetics	BCORL1			CBLC			GATA2			KDM6A			NPM1			STAG2			TET2
								chromosome	VAF	reads	chromosome	VAF	reads	chromosome	VAF	reads	chromosome	VAF	reads	chromosome	VAF	reads	chromosome	VAF	reads	chromosome	VAF	reads
AZA009	18.1333	High	AZA009.1	23	0	0	46,XY[22] 21.12.2010	X	0.975	3047	19	0.068	619	3	0.134	291	X	0.134	11018	5	0.275	2462	X	0.006	1360	4	0.046	5346
			AZA009.2	3.6	5	0	46,XY[22]		0.99	1403		0.011	2576		0.005	713		0.005	3565		0.062	827		0	832		0.021	4982
			AZA009.3	5.4	10	0	46,XY[12]		0.991	2231		0.011	2516		0.016	1255		0.016	3843		0	821		0.211	956		0	4306
			AZA009.4	20.6	14	0	46,XY[15]		0.993	2462		0.01	3354		0.005	860		0.005	4499		0.332	1329		0.038	1037		0.141	7251
Patient	OS on AZA (months)	IPSS-R risk group	sample code	% of myeloblasts (BM)	AZA cycle	AML sample 1=Yes	Cytogenetics	ASXL1			ATRX			CUX1_1			CUX1_2			IDH2			JAK2			SRSF2			TET2
								chromosome	VAF	reads	chromosome	VAF	reads	chromosome	VAF	reads	chromosome	VAF	reads	chromosome	VAF	reads	chromosome	VAF	reads	chromosome	VAF	reads	chromosome	VAF	reads
AZA010	33.9	Intermed	AZA010.1	16.2	0	0	46,XY[22]	20	0.352	3810	X	0.997	2389	7	0.083	3043	7	0.472	7784	15	0.353	6256	9	0.105	4579	17	0.407	973	4	0.503	6486
			AZA010.2	9.2	4	0	46,XY[22]		0.227	907		0.996	1026		0.179	1221		0.54	4360		0.214	1730		0.163	2743		0.18	132		0.35	3979
			AZA010.3	2.4	17	0	46,XY[10]		0.335	2869		0.998	3510		0.389	9745		0.471	8386		0.034	4646		0.597	7634		0.385	1420		0.644	13305
Patient	OS on AZA (months)	IPSS-R risk group	sample code	% of myeloblasts (BM)	AZA cycle	AML sample 1=Yes	Cytogenetics	BCORL1
								chromosome	VAF	reads
AZA011	17.6	Intermed	AZA011.1	12.5	0	0	46,XY[21]	X	0.229	3587
			AZA011.2	2	4	0	46,XY[22]		0.022	2861
Patient	OS on AZA (months)	IPSS-R risk group	sample code	% of myeloblasts (BM)	AZA cycle	AML sample 1=Yes	Cytogenetics	BCOR			CUX1			HRAS
								chromosome	VAF	reads	chromosome	VAF	reads	chromosome	VAF	reads
AZA012	9.73333	High	AZA012.1	10.2	0	0	46,XX[22]	X	0.053	1693	7	0.202	2729	11	0.01	264
			AZA012.2	4.8	4	0	46,XX[20]		0.003	1585		0.197	2229		0.505	558
Patient	OS on AZA (months)	IPSS-R risk group	sample code	% of myeloblasts (BM)	AZA cycle	AML sample 1=Yes	Cytogenetics	ASXL1			CDKN2A			IDH2
								chromosome	VAF	reads	chromosome	VAF	reads	chromosome	VAF	reads
AZA013	9.66667	High	AZA013.1	15.2	0	0	46,XX[15]	20	0.265	1357	9	0.01	172	15	0.019	689
			AZA013.2	4.8	8	0	46,XX,del(5)(q13.3q33.3)[15]/46,XX[22]		0.043	5609		0.549	536		0.108	3864
Patient	OS on AZA (months)	IPSS-R risk group	sample code	% of myeloblasts (BM)	AZA cycle	AML sample 1=Yes	Cytogenetics	CDKN2A			TP53			ZRSR2
								chromosome	VAF	reads	chromosome	VAF	reads	chromosome	VAF	reads
AZA014	44.8333	Intermed	AZA014.1	7.5	0	0	46,XY,del(5)(q14q33.3)[7]/46,XY[15]	9	0.949	1019	17	0	512	X	0.218	780
			AZA014.2	4.1	5	0	46,XY,del(5)(q14q33.3)[19]/46,XY[3]		0.935	123		0.006	793		0.259	779
			AZA014.3	0.5	12	0	no mitosis		0.894	643		0.201	2543		0.068	586
Patient	OS on AZA (months)	IPSS-R risk group	sample code	% of myeloblasts (BM)	AZA cycle	AML sample 1=Yes	Cytogenetics	RUNX1			SF3B1
								chromosome	VAF	reads	chromosome	VAF	reads
AZA015	28.7667	Intermed	AZA015.1	10	0	0	46,XX,del(5)(q13q33.3)[15]/46,XX[22]	21	0.049	400	2	0.228	9030
			AZA015.2	1	8	0	46,XX[23]		0.015	261		0.015	2246
			AZA015.3	2	14	0	46,XX,del(5)(q13q33.3)[4]/46,XX[2]		0.219	765		0.208	3896
Patient	OS on AZA (months)	IPSS-R risk group	sample code	% of myeloblasts (BM)	AZA cycle	AML sample 1=Yes	Cytogenetics	BCORL1			TET2			TP53
								chromosome	VAF	reads	chromosome	VAF	reads	chromosome	VAF	reads
AZA016	16.7	Very high	AZA016.1	1.2	4	0	50~57,XY,+1,+1,+3,+6,+7,+8,+8,+9,+9,+15,+19[cp4]/46,XY[6]	X	0	74	4	0.416	2317	17	0.276	192
			AZA016.2	2.8	10	0	49~57,XY,+1,+1,+3,+6,+7,+8,+8,+9,+9,+15,+19[cp13]/46,XY[4]		0.064	809		0.483	1877		0.23	696
			AZA016.3	8.8	14	0	56~57,XY,+1,+1,+3,+6,+7,+8,+8,+9,+9,+15,+19[cp3]/46,XY[9]		0.021	97		0.51	232		0.34	294
Patient	OS on AZA (months)	IPSS-R risk group	sample code	% of myeloblasts (BM)	AZA cycle	AML sample 1=Yes	Cytogenetics	ASXL1			HRAS			PTPN11			SMC3			SRSF2			STAG2
								chromosome	VAF	reads	chromosome	VAF	reads	chromosome	VAF	reads	chromosome	VAF	reads	chromosome	VAF	reads	chromosome	VAF	reads
AZA017	30.4	High	AZA017.1	6	0	0	46,XY[17]	20	0.425	1507	11	0.065	737	12	0	12006	10	0	492	17	0.424	308	X	0.946	3039
			AZA017.2	2	6	0	46,XY[15]		0	3238		0.031	193		0	4220		0	1945		0	132		0.003	1567
			AZA017.3	1.8	14	0	46,XY[22]		0	3000		0.026	155		0	5001		0	2109		0.243	765		0.516	2026
			AZA017.4	50	21	1	46,XY[22]		0.4	4435		0	189		0.088	3791		0.453	1986		0.438	932		0.968	1556
Patient	OS on AZA (months)	IPSS-R risk group	sample code	% of myeloblasts (BM)	AZA cycle	AML sample 1=Yes	Cytogenetics	no mutatios detected
AZA018	35.1667	High	AZA018.1	10	0	0	45,X,-Y,del(11)(q13.2)[22]
			AZA018.2	4.6	4	0	45,X,-Y,del(11)(q13.2)[22]
			AZA018.3	9	14	0	45,X,-Y,del(11)(q13.2)[22]
Patient	OS on AZA (months)	IPSS-R risk group	sample code	% of myeloblasts (BM)	AZA cycle	AML sample 1=Yes	Cytogenetics	CBL			SF3B1			SMC3
								chromosome	VAF	reads	chromosome	VAF	reads	chromosome	VAF	reads
AZA019	13.2667	Very high	AZA019.1	13.2	0	0	46,XX,t(2;3)(p21;q26.3)[10]/46,XX[12]	11	0.512	919	2	0.397	2077	10	0.208	4281
			AZA019.2	11.6	5	0	no mitosis		0.697	3120		0.346	7152		0.341	10359
			AZA019.3	5.6	8	0	no mitosis		0.707	1987		0.346	2298		0.326	2991
			AZA019.4	13	14	0	46,XX,+1,dic(1;16)(p11.2;q11.2)t(2;3)(p21;q26.3)[9]/46,idem,del(12)(p11.2)[13]		0.851	121		0.454	1314		0.357	700
Patient	OS on AZA (months)	IPSS-R risk group	sample code	% of myeloblasts (BM)	AZA cycle	AML sample 1=Yes	Cytogenetics	ASXL1			CUX1			JAK2			SRSF2
								chromosome	VAF	reads	chromosome	VAF	reads	chromosome	VAF	reads	chromosome	VAF	reads
AZA020	31.7	Intermed	AZA020.1	24	0	1	46,XX,del(5)(q13q33)[18]/46,XX[4]	20	0	15036	7	0.145	4709	9	0.414	4524	17	0.057	280
			AZA020.2	7	4	0	46,XX,del(5)(q13q33)[13]/46,XX[5]		0	439		0.388	1124		0.183	2351		0.013	871
			AZA020.3	3.2	8	0	46,XX,del(5)(q13q33)[21]/46,XX[1]		0.01	2149		0.37	1049		0.179	2330		0.012	2869
			AZA020.4	5	14	0	46,XX,del(5)(q13q33)[5]/46,XX[17]		0.119	2320		0.426	1199		0.28	4496		0.01	1623
			AZA020.5	5.8	19	0	46,XY,del(5)(q13q33) (18)/16,XX (4)		0.213	1353		0.326	190		0.309	3159		0.011	358
Patient	OS on AZA (months)	IPSS-R risk group	sample code	% of myeloblasts (BM)	AZA cycle	AML sample 1=Yes	Cytogenetics	SF3B1
								chromosome	VAF	reads
AZA021	30.4	Intermed	AZA021.1	2.4	14	0	46,XY[15]	2	0.451	2283
			AZA021.2	9.8	18	0	no mitosis		0.128	1501
Patient	OS on AZA (months)	IPSS-R risk group	sample code	% of myeloblasts (BM)	AZA cycle	AML sample 1=Yes	Cytogenetics	BCORL1			CEBPA			ETV6			STAG2_1			STAG2_2			TP53
								chromosome	VAF	reads	chromosome	VAF	reads	chromosome	VAF	reads	chromosome	VAF	reads	chromosome	VAF	reads	chromosome	VAF	reads
AZA022	48.5667	Intermed	AZA022.1	3.2	4	0	no mitosis	X	0.236	3165	19	0.213	1249	12	0.057	366	X	0.055	2976	X	0.087	312	17	0.076	4436
			AZA022.2	7.2	14	0	46,XX[22]		0.231	4172		0.224	1495		0.065	542		0.029	4157		0.034	525		0.089	5048
Patient	OS on AZA (months)	IPSS-R risk group	sample code	% of myeloblasts (BM)	AZA cycle	AML sample 1=Yes	Cytogenetics	SF3B1
								chromosome	VAF	reads
AZA023	31.9667	High	AZA023.2	24	0	1	46,XX,del(5)(q12q34)[19]/46,XX[3]	2	0.216	1906
			AZA023.3	12.8	12	0	46,XX,del(5)(q12q34)[9]/46,XX[1]		0.04	1024
Patient	OS on AZA (months)	IPSS-R risk group	sample code	% of myeloblasts (BM)	AZA cycle	AML sample 1=Yes	Cytogenetics	PTEN
								chromosome	VAF	reads
AZA024	31.1	Intermed	AZA024.1	0.4	9	0	46,XY[22]	10	0.051	730
			AZA024.2	7	16	0	46,XY[6]		0.004	1763
Patient	OS on AZA (months)	IPSS-R risk group	sample code	% of myeloblasts (BM)	AZA cycle	AML sample 1=Yes	Cytogenetics	ASXL1			CUX1			KMT2A
								chromosome	VAF	reads	chromosome	VAF	reads	chromosome	VAF	reads
AZA025	46.7667	High	AZA025.1	7.8	0	0	47,XY,+21[16]/46,XY[6]	20	0.285	5881	7	0.375	1817	11	0.014	388
			AZA025.2	3.8	11	0	47,XY,+21[17]/46,XY[3]		0.246	3154		0.254	1628		0.052	470
			AZA025.3	23.4	20	0	47,XY,+21[15]/47,idem,del(9)(q13q32)[5]		0.322	16139		0.007	8106		0.087	1808
Patient	OS on AZA (months)	IPSS-R risk group	sample code	% of myeloblasts (BM)	AZA cycle	AML sample 1=Yes	Cytogenetics	ETV6			KDM6A			RUNX1			SRSF2			STAG2
								chromosome	VAF	reads	chromosome	VAF	reads	chromosome	VAF	reads	chromosome	VAF	reads	chromosome	VAF	reads
AZA026	40.2	High	AZA026.1	13.5	2	0	46,XX[18]	2	0.448	4303	X	0.498	6446	21	0.428	1511	17	0.584	320	X	0.487	9046
			AZA026.2	8.2	8	0	46,XX[22]		0.48	3542		0.463	5054		0.423	911		0.517	625		0.48	11075
			AZA026.3	14.6	14	0	46,XX[23]		0	672		0	1984		0	436		0	170		0	1897
Patient	OS on AZA (months)	IPSS-R risk group	sample code	% of myeloblasts (BM)	AZA cycle	AML sample 1=Yes	Cytogenetics	DNMT3A			RAD21			SMCA1			TET2
								chromosome	VAF	reads	chromosome	VAF	reads	chromosome	VAF	reads	chromosome	VAF	reads
AZA027	21.3333	Intermed	AZA027.1	5.2	0	0	46,XY[20]	2	0	336	8	0.419	1104	X	0.446	1212	4	0.4	4535
			AZA027.2	6.2	14	0	47,XY,+8[2]/46,XY[20]		0.216	567		0.092	476		0.482	361		0.273	2762
Patient	OS on AZA (months)	IPSS-R risk group	sample code	% of myeloblasts (BM)	AZA cycle	AML sample 1=Yes	Cytogenetics	no mutations detected
AZA028	16.2	High	AZA028.1	8	0	0	46,XX,del(5)(q13q33),t(9;13)(q21.1;q12)[7]
			AZA028.2	1	5	0	46,XX,del(5)(q13q33),t(9;13)(q21.1;q12)[3]/46,XX[1]
			AZA028.3	15.8	10	1	45,XX,del(5)(q13q33),der(7)t(7;16)(q11.23;p11.2),t(9;13)(q21.1;q12),-16[19]/46,XX,del(5)(q13q33)[1]
Patient	OS on AZA (months)	IPSS-R risk group	sample code	% of myeloblasts (BM)	AZA cycle	AML sample 1=Yes	Cytogenetics	no mutations detected
AZA029	26.3667	High	AZA029.1	20	0	0	46,XX,del(5)(q13.2q34)[6]/46,XX[16]
			AZA029.2	20.4	6	0	46,XX,del(5)(q13.2q34)[20]
Patient	OS on AZA (months)	IPSS-R risk group	sample code	% of myeloblasts (BM)	AZA cycle	AML sample 1=Yes	Cytogenetics	ATRX			CUX1			EZH2			TP53
								chromosome	VAF	reads	chromosome	VAF	reads	chromosome	VAF	reads	chromosome	VAF	reads
AZA030	10.1333	Intermed	AZA030.1	10	0	1	no mitosis	X	0	593	7	0.163	135	7	0	1016	17	0.004	1992
			AZA030.2	12.2	4	0	46,XY[22]		0.994	2146		0.239	1938		0.496	456		0.506	14221
			AZA030.3	17.2	8	1	46,XY[17]		0.003	2060		0.147	388		0.001	1743		0.003	6505
Patient	OS on AZA (months)	IPSS-R risk group	sample code	% of myeloblasts (BM)	AZA cycle	AML sample 1=Yes	Cytogenetics	BCOR			HRAS			IDH2			ZRSR2
								chromosome	VAF	reads	chromosome	VAF	reads	chromosome	VAF	reads	chromosome	VAF	reads
AZA031	40	High	AZA031.1	2	0	0	46,XX,del(5)(q14q33),del(20)(q11.2)[5]/46,idem,t(4;12)(p13;p13)[10]/47,XX,+8[3]/46,XX[4]	X	0.021	94	11	0.014	144	15	0.021	2464	X	0.111	632
			AZA031.2	0.2	14	0	NA		0.052	446		0.086	302		0.119	7431		0.232	289
Patient	OS on AZA (months)	IPSS-R risk group	sample code	% of myeloblasts (BM)	AZA cycle	AML sample 1=Yes	Cytogenetics	ASXL1			EZH2			TP53
								chromosome	VAF	reads	chromosome	VAF	reads	chromosome	VAF	reads
AZA032	11.1333	Very high	AZA032.1	19.5	7	0	45~48,XY,der(3)del(3)(p12)t(3;8)(p12;?)del(3)(q21),-5,der(7)t(5;7;14)(q?;q11.2;q11.2),del(13)(q?22),del (14)(q?11.2),der(14)t(1;3;14)(?;?;p11.1),der(17)t(5;7;17)(q34;q32;p13),der(12)t(3;12)(?;p13),der(15)t(1;15) (p?22;p11.2),+2~3mar[cp14]/46,XY[8]	20	0.478	1416	7	0.687	651	17	0.478	1502
			AZA032.2	36	7	1	45~49,XY,der(3)del(3)(p12)t(3;8)(p12;?)del(3)(q21),-5,der(7)t(5;7;14)(q?;q11.2;q11.2),del(13)(q?22),del (14)(q?11.2),der(14)t(1;3;14)(?;?;p11.1),der(17)t(5;7;17)(q34;q32;p13),der(12)t(3;12)(?;p13),der(15)t(1;15) (p?22;p11.2),+2~3mar[cp19]/46,XY[1]		0.432	1775		0.735	702		0.432	1751
Patient	OS on AZA (months)	IPSS-R risk group	sample code	% of myeloblasts (BM)	AZA cycle	AML sample 1=Yes	Cytogenetics	BCOR			BCORL1			CEBPA
								chromosome	VAF	reads	chromosome	VAF	reads	chromosome	VAF	reads
AZA033	4.4	Intermed	AZA033.1	5.8	0	0	46,XX,del(5)(q13q33)[7]/46,XX[15]	X	0.067	4589	X	0.18	1286	19	0.225	1228
			AZA033.2	22	4	0	no mitosis		0.202	3980		0.195	39958		0.27	1999
			AZA033.3	22	4	1	NA		0.093	2859		0.253	21225		0.14	1030
Patient	OS on AZA (months)	IPSS-R risk group	sample code	% of myeloblasts (BM)	AZA cycle	AML sample 1=Yes	Cytogenetics	BCORL1			CDKN2A			CUX1			TP53
								chromosome	VAF	reads	chromosome	VAF	reads	chromosome	VAF	reads	chromosome	VAF	reads
AZA034	7	High	AZA034.1	19.6	0	0	46,XX[22]	X	0.36	3722	9	0.879	355	7	0.07	1342	17	0.182	699
			AZA034.2	24	4	1	46,XY[11]		0.2	3100		0.887	1098		0.029	1372		0.176	908
Patient	OS on AZA (months)	IPSS-R risk group	sample code	% of myeloblasts (BM)	AZA cycle	AML sample 1=Yes	Cytogenetics	BCORL1			CSF3R			CUX1			TET2
								chromosome	VAF	reads	chromosome	VAF	reads	chromosome	VAF	reads	chromosome	VAF	reads
AZA035	6.1	High	AZA035.1	5.2	0	0	NA	X	0.472	4034	1	0.012	2577	7	0.012	2160	4	0.459	2178
			AZA035.2	22.4	5	1	41~58,X,der(X)t(X;16)(q27;?),der(4)ins(4;19)(p12;?),der(5)del(5)(p12p15)del(5)(q10q34),t(7;17)(q31;q21),der(8) t(8;21)(p11;?)t(5;21)(q11.2;?)t(5;19)(q11.2;?)t(17;19)(q?;?),-16,-17,der(19)t(5;19;21) (p12;q13;?),-19,-21[cp14]		0.281	33282		0.105	447		0.081	295		0.061	4993
Patient	OS on AZA (months)	IPSS-R risk group	sample code	% of myeloblasts (BM)	AZA cycle	AML sample 1=Yes	Cytogenetics	BCOR			GATA2
								chromosome	VAF	reads	chromosome	VAF	reads
AZA037	19.6333	High	AZA037.1	17.6	0	1	NA	X	0.01	4846	3	0.127	275
			AZA037.2	20.2	5	1	46,XY[11]		0.007	416		0.008	516
			AZA037.3	11.2	8	1	46,XY[12]		0.012	394		0.026	547
			AZA037.4	21.6	14	1	46,XY[20]		0.059	462		0.012	681
Patient	OS on AZA (months)	IPSS-R risk group	sample code	% of myeloblasts (BM)	AZA cycle	AML sample 1=Yes	Cytogenetics	PHF6			RUNX1_1			RUNX1_2			RUNX1_3			SRSF2
								chromosome	VAF	reads	chromosome	VAF	reads	chromosome	VAF	reads	chromosome	VAF	reads	chromosome	VAF	reads
AZA038	24.2	High	AZA038.1	26	0	1	47,XY,+8[12]/46,XY[2]	X	0.011	830	21	0.012	4230	21	0.105	1425	21	0.027	455	17	0.444	752
			AZA038.2	14.2	8	1	47,XY,+8[16]		0	489		0.035	3805		0.358	2698		0.099	1468		0.421	1206
			AZA038.3	19.2	14	0	47,XY,+8[11]/46,XY[7]		0	1299		0.223	4114		0.246	2571		0.086	1258		0.471	1023
			AZA038.4	71.4	18	1	47,XY,+8[11]/46,XY[10]		0.162	1106		0.73	4952		0.055	3417		0.038	430		0.548	889
Patient	OS on AZA (months)	IPSS-R risk group	sample code	% of myeloblasts (BM)	AZA cycle	AML sample 1=Yes	Cytogenetics	ASXL1			SF3B1
								chromosome	VAF	reads	chromosome	VAF	reads
AZA039	11	High	AZA039.1	20	0	1	46,XX,ins(3)(q26.2;q21q26.2)[4]/46,XX[16]	20	0.059	1866	2	0.133	1410
			AZA039.2	26.5	8	1	46,XX,ins(3)(q26.2;q21q26.2)[15]/88~92,XXXX,ins(3)(q26.2;q21q26.2)x2,inc[cp5]		0.259	402		0.268	392
